# Supplementary material for: Mechanism Exploration of Amyloid-β-42 Disaggregation by Single-Chain Variable Fragments of Alzheimer’s Disease Therapeutic Antibodies
Source: Int J Mol Sci. 2023 May 6;24(9):8371. doi: 10.3390/ijms24098371 (PMC10179127; doi:10.3390/ijms24098371)
Supplement: Supplementary file 1 [file ijms-24-08371-s001.zip]

Archive with 1 entries (1 files):
- ijms-2336116-supplementary.pdf
